# Supplementary material for: Vertebrae-Based Body Length Estimation in Crocodylians and Its Implication for Sexual Maturity and the Maximum Sizes
Source: Integr Org Biol. 2020 Nov 24;2(1):obaa042. doi: 10.1093/iob/obaa042 (PMC7891683; doi:10.1093/iob/obaa042)
Supplement: obaa042_Supplementary_Data [file obaa042_supplementary_data.zip]

Archive with 1 entries (1 files):
- obaa042_Supplementary_Data.xlsx
