# Supplementary material for: Vertebrae-Based Body Length Estimation in Crocodylians and Its Implication for Sexual Maturity and the Maximum Sizes
Source: Integr Org Biol. 2020 Nov 24;2(1):obaa042. doi: 10.1093/iob/obaa042 (PMC7891683; doi:10.1093/iob/obaa042)
Supplement: obaa042_Supplementary_Data [file obaa042_supplementary_data.zip › obaa042_Supplementary_Data.xlsx]

## Sheet: Table S1
Table S1 Specimens, locality information, measurements, and assessments of neurocentral suture closure. Yellow, pink, and red cells are estimates, partially closed sutures, and fully closured sutures, respectively. C, cervical; Ca, caudal; D, dorsal; Sa, sacral; SVL, snout-vent length; TL, total length. Measurements are in mm. Literatures are cited in the main text.
Taxon	Specimen #	Locality	Sex	C2	C3	C4	C5	C6	C7	C8	C9	D1	D2	D3	D4	D5	D6	D7	D8	D9	D10	D11	D12	D13	D14	D15	Sa1	Sa2	Ca1	Ca2	Ca3	Ca4	Ca5	Ca6	Ca7	Ca8	Ca9	Ca10	SVL	TL	Literature used for SVL-TL conversion
Alligator mississippiensis	AMNH 31563	–	–	56.3	32.8	32.4	33.3	33.1	32.8	32.1	33.1	33	34.4	37.7	38.9	38	38.5	40	40.1	41.4	40.3	41.1	39.4	39.4	38.3	34.4	49	52.5	41.7	36	39.5	39.1	40.4	40.5	42.6	42.5	42.2	42.1
Alligator mississippiensis	AMNH 43315	USA, Florida	–	48.3	27	26.9	27.2	27.2	26.2	26.9	27.7	28.4	29	33.3	32.3	31.1	31.9	33.4	33.7	33.2	34.9	36	34.8	34.9	31	29.5	40.2	41.6	34.8	30.6	34.4	35.6	36.1	37	38.1	37.7	38.6	38.4
Alligator mississippiensis	AMNH 43316	–	–	37.06	21.63	22.1	21.25	21.13	20.51	20.77	22.19	22.84	24.84	25.51	26.97	27.64	27.43	28.66	28.68	30.18	29.83	30.34	29.21	28.66	27.58	25.12	37.8	31.8	21.21	24.37	26.8	27.61	27.24	28.7	29.4	30.2	30.5	30.6
Alligator mississippiensis	UF 10941	USA, Florida, Everglades, Barron River	–	60.3007	38.5	38	36.6	36.3	35.3	35.5	38.4	37	40.7	41.4	40.1	37.7	40.3	40.5	41.5	43.5	43.3	44.9	45.9	39.9	40.7	40.0285	59.5	51	39.6	44.6	46.2	46.7	47.8	47.3	48.2	47.9	48.5	47.4
Alligator mississippiensis (Albert)	UF 35129	USA, Florida, Gainesville, Lake Alice	–	63.4	36.4	36.7	35.7	35.8	36.3	34.9	35.8	37.8	40	40.5	42.2782	41.9	42.9	43.5	45.7	45.9	46.1275	45.6	45.3	45.9	43.3	38.6	57.6	49.4	35.7	42.6	44.9	45.2	46.3	47.4657	48.3034	48.568	48.6782	48.9428
Alligator mississippiensis	UF 37231	USA, Florida, Palm Beach Co., Loxahatchee Refuge	M	25.4	16	15.3	15	14.5	14.3	14.3	14.6	15.5	16.4	16.9	18.2	18.4	18.6	19.4	19.5	19.8	20	20.6	20.4	20.3	19.9	18.9	20.8	20.5	16.2	18	19.6	20.2	20	20.3	20.7	20.8	20.8	20.9	806	1610	Farlow et al. 2005
Alligator mississippiensis	UF 39106	USA, South Carolina, Aiken Co., Savanah River	–	44.4	28.6	28	27.8	28.8	27.3	26.4	27	28.2	31	31.2	32	31.1	31.9	32.4	32	34.2	36.2	36.3	36	34.5	32.5	31	43.8	36.9	27.5	33.1	33.3	35	35.3215	36.0516	36.6879	36.8888	36.9726	37.1735
Alligator mississippiensis	UF 39622	USA, Florida, Palm Beach Co., Loxahatchee Refuge	–	21.2	13.2	12.8	12.5	12.1	12	12.3	12.8	13.5	14.2	15	15	15.7	15.7	15.6	16	16.6	17.1	17.1	16.8	17.3	15.6	15.3	16.4	16.9	13.2	14.9	16.2	16.4	16.9	16.7	16.8	17.2	16.9	17.1
Alligator mississippiensis	UF 42548	USA, Florida, Clay Co., St. John River	–	62.7	39.2	38.6	38.9	37.8	37.8	37.6	40.9	40.9	44.6	44.5	42.1	42.1	41.1	42.5	43.8	42.2	47	46.6	47.8	45.5	46	41.4	58	51.7	38.1	44.6	47.2	47.3	50.3	51.8	50.8	51.1	51.1	52	1943	3734
Alligator mississippiensis	UF 67824	USA, Florida, Putnam Co., Lake Suggs	–	45.3192	28.3	27.4	27.1	26.9	27.1	25.8	27	28	30.6	31.4	31.3	31.4	31.5	32.6	33.5	33.7	35.1	35	35.6	34.3	32.8	29.7	38.9	37.7	27.6	32	34.2	34.8	34.6	35.2	35	35.1	34.7	34.4
Alligator sinensis	AMNH 23902	China, Anhui, Wuhu	–	21.3	13.3	13.5	13.1	13.4	12.4	12.4	13.3	13.4	13.7	15.6	16.1	15.8	16.2	16.6	17	16.9	17	17.2	17.2	16.5	15.9	15.7	19.3	18.3	14.8	15.2	16.3	17.6	18.7	19	19.3	19.3	19.4	19.4
Alligator sinensis	AMNH 23903	China, Anhui, Wuhu	–	21.2	13.1	13.1	12.8	12.6	12.4	11.5	12.3	12.7	13.1	14.3	14.9	15.5	15.8	16	16.5	16.7	16.8	16.5	16.4	15.9	15.2	14.6	18.6	18.1	13.1	14.5	15.8	17.3	17.5	17.8	17.9	17.8	18	17.7
Alligator sinensis	AMNH 23904	China, Anhui, Wuhu	–	25.1	16	15.8	15.4	14.4	14.4	14.3	14.2	15.1	15.8	16.3	17.3	17.6	18	18.4	18.6	18.7	18.5	18.9	19.3	19	18.1	17.2	20.1	19.4	16.1	16.3	18.8	19.7	20.2	20.8	20.7	20.8	21.2	21.4
Alligator sinensis	AMNH 142507	–	–	31	20.9	21.7	21.3	19.9	20.9	20.2	20.3	21	21	21	21.8	21.7	21.7	21.7	21.9	22.2	22.9	23	21.9	21.3	20.3	19.8	25.3	25.3	20.9	23.9	25.8	27.2	27.2	27.6	27.9	27.7	28	27.5
Alligator sinensis	FMNH 31303	China, Anhui, Wuhu	F	21.5439	12.9	13	13.1	12.9	12.8	12.7	12.1	13.5	14.2	14.5	15.5	15.2	16	16.3	16.6	17.5	17.4	17.3	17	16.5	15.6	15.6	17.5	16.9	14.1	14.7	16.6	17.7	18.2664	18.616	18.7471	18.7034	18.9219	18.7908
Caiman crocodilus	FMNH 13062	Venezuela	–	24.5682	16.5	17.1	17.1	16.9	15.8	15.6	15.9	16.4	17.5	17.4	18.4	18.5	18.3	18.8	18.7	18.9	19.1	19.9	19.6	19.8	18.5	17.2	21.3	20.8	16.8	18.8	19.7	20.6	20.8	20.5	20.8	20.4	21	20.5
Caiman crocodilus	UF 19067	–	F	16.216	11.3	11.2	11.2	10.6	9.9	9.7	10.5	10.8	11.3	11.8	12.1	12.1	12.2	12.6	12.9	13.2	13.3	13.1	13.2	13.2	12.3	11.2	14.9	15.2	10.1	11.7	12.7	13.1	13	13.3	13.5	13.7	13.7	13.8
Caiman crocodilus	UF 39062	Venezuela, Estado Barinas	–	39.8115	29.3	30.4	27.9015	26.6971	26.212	25.4	25.1247	29	27.7	28.6	30.6	31.1	31	30.4	29.3	30.8	30.2	29.8	30.2434	29.9924	28	26.1	36.6333	37.9715	23.3	26.7	30.879	32.7692	32.7859	34.2914	34.7932	34.1241	34.1241	34.9605
Caiman crocodilus	UF 45438	USA, Florida, Dade Co., Homestead	–	16.3534	11.2618	11.3718	11.4611	10.9664	10.7671	10.4098	10.3205	11.0557	11.3168	12.1207	12.4643	12.3131	12.6429	12.3337	12.5674	13.0071	12.9384	12.7323	12.4231	12.32	12.0245	10.4854	15.0479	15.5975	10.1	11.7	12.9	13.5	13.8	13.8	13.8	14.0172	14.0172	14.3607	640	1260
Caiman crocodilus	UF 45439	USA, Florida, Dade Co., Homestead	F	23.8134	16.3992	16.5593	16.6894	15.969	15.6788	15.1585	15.0285	16.0991	16.4793	17.6499	18.1502	17.9301	18.4104	17.9601	18.3003	18.9407	18.8406	18.5404	18.0902	17.9401	17.5099	16.7	22.1	20.8	15.5	16.7	18.4	19.3	19.7	20.2	19.4	19.8	20	20.1	690	1235
Caiman crocodilus	UF 99067	–	–	12.3945	8.9	8.6	8.5	8.4	8	7.7	7.9	8.5	8.5	9.1	9.8	10.3	10.1	9.7	10.1	10	10.2	10.1	10.2	10	9.3	8.6	11.3	10	7.8	8.4	9.2	9.8	10	10.1	10.2	10.1	10.3	10.1
Caiman crocodilus	UF 115604	–	–	25.1487	17.3188	19	17.9	16.8	16	15.4	16.4	17	17.8	18.6	18.2	18.4	18.8	19.6	19.3	20.3	19.7	19.5801	19.1046	18.9461	18.4917	16.1248	23.1411	23.9864	15.6281	17.6041	19.5061	20.7002	20.7107	21.6617	21.9787	21.5561	21.5561	22.0844
Caiman crocodilus	USNM 102874	Panama, Madden Lake	–	21.54	13.9	13.84	13.61	13.34	12.67	12.4	12.6	13.23	13.73	14.02	14.87	15.08	14.84	15.19	18.57	16.64	15.88	15.3	15.98	15.38	13.91	12.739	17.6	16.9	12.98	14.67	15.16	16.08	16.45	16.8	16.8	16.6	16.6	16.6
Caiman crocodilus	USNM 313860	Panama, Bocas del Toro	–	23.8	16.39	16.55	16.68	15.96	15.67	15.15	15.02	16.09	16.47	17.64	18.14	17.92	18.4	17.95	18.29	18.93	18.83	18.53	18.08	17.93	17.5	15.26	21.9	22.7	14.79	16.66	18.46	19.59	19.6	20.5	20.8	20.4	20.4	20.9
Caiman latirostris	MCZ 2854b	Brazil	–	31.7812	20.8909	20.4262	20.589	19.7957	18.9122	18.6404	19.1098	19.8478	20.619	20.7	21.2	21.3	21.9	22	22.6	23.1	23.4	23.2	22.8	22.1	21.2	20.3	25.6	25.7	18.1726	21.6605	23.0354	24.2412	24.5115	24.8434	25.0014	24.8434	25.0014	25.0962
Caiman latirostris	MCZ 4981	Brazil	–	19.3685	12.8	12.2	12.1	11.7	11.7	11.2	11.6	12	12.2	12.8	13	13.2	13.3	13.5	13.7	14.1	14.4	14.2	14.2	14.4	13.3	12.2	15.1	17.6	11.4	12.6	14	14.5	14.7	15	15.1	14.9	15	14.8
Caiman yacare	AMNH 97300	Bolivia, Beni	M	45.1	28.4	28.2	29.1	27.8	26.6	26	26.6	26.9	28.1	29.7	29.85	29.5	28.3	27.5	28.9	28.7	29.4	29.2	29.5	28.7	27.2	23.3	33.7	31.6	20.9	29.1	31.4	33.8	34	34	34.2	34.2	33.8	32.9
Caiman yacare	FMNH 9150	Brazil	–	46.0075	30.0489	29.2445	29.478	28.3622	26.9869	26.6755	27.4799	29.4	29.3	30.1	30	31	31	31.1	30.1	31.8	33.7	32.3843	32.8	33	32.4	31.6	34.6	36	29.4	31.7	33.9	34.2	34.6	34.6	34.6	34.4	34.8	35.2
Caiman yacare	UF 120651	Paraguay, Alto Paraguay	F	15.5003	9.9	9.9	9.3	9.1	8.6	8.7	8.9	9.1	9.4	10	10.4	10.9	11.2	11.4	11.1	11.4	11.4	11.7	11.3	11.2	10.8	10.3	12.7	11.5	9.2	10.2	11.1	11.5	11.8	11.7	11.9	11.7	11.5	11.7	450	913	Medem 1983: 125
Caiman yacare	UF 120653	Paraguay, Alto Paraguay	–	38.0388	24.4	23.3	23.4	22.7	22.6	22.2	21.7	23.1	25	25.6	26.1	26.5	27.8	27.4	27.3	28	28.1	28.4	28.1	27.4	26.2	24.1	27.6	30.2	22.5	25.7	26.8	28	28.4	28.4	28.8	27.8	28.2	27.8	1070	1986	Medem 1983: 125
Caiman yacare	UF 120726	Paraguay, Pres. Hayes Dept.	F	26.5	17.6	17.1	17	16.6	15.8	16	15.6	16.8	17.5	18.6	19	19.5	19.8	20.2	19.9	20.3	20.2	20.2	19.9	19.2	17.8	17.1	22.9	22.6	15.4	17.8	19.7	20.4	20.8	21.1	21.4	20.9	21.3	21.5	766	1460	Medem 1983: 125
Caiman yacare	UF 121204	Paraguay, Pres. Hayes Dept.	M	46.9	31.6	30.3	30	28.7	27.7	27	27.5	28.2	30.1	31.4	31.8	31.1	32	31.8	32.7	32.1	32.6	32.9	32.2	32.3	30.2	28.8	37.4	39.1	26.5	31.8	33.3	34.9	34.7	34.8	35.4	35	35	35.2	1316	2412	Medem 1983: 125
Caiman yacare	UF 121226	Paraguay, Alto Paraguay	–	12.4	7.9	7.7	7.6	7.2	6.8	6.8	7.4	7.6	7.9	8.3	8.6	8.9	9.3	9	9.3	9.3	9.6	9.5	9.2	9.1	8.9	7.8	10.3	10.3	7.6	8.7	9.6	9.4	9.9	9.8	9.9	9.7	9.9	9.8	380	791	Medem 1983: 125
Caiman yacare	UF 121232	Paraguay, Alto Paraguay	M	47.3775	31.9	31.6	30	29.1	27.5	28.3	28.6	28.4	30.5	32	32	32.6	32.9	32.9	32.3	33	33.4	32.9	32.1	32.3	29.8	29	38.2	39.6	27.9	31.2	34.3	35.7	36.1	36.4	36.1	37	36.2	36.2	1305	2393	Medem 1983: 125
Caiman yacare	UF 121238	Paraguay, Alto Paraguay	F	35.2552	21.9	21.8	22.1	21.6	20.9	20.7	21.1	21.3	22.2	22.8	23.9	24.5	24.7	24.2	24.7	25.1	25.8	24.9	25.3	24.6	23.5	20.1	28.7	28.1	21.9	23.5	25.3	26.5	26.6	27.1	27.1	27.2	27.4	27.4	970	1813	Medem 1983: 125
Caiman yacare	UF 121245	Paraguay, Alto Paraguay	F	32.8991	21.8	21.6	20.6	21.2	18.7	18.9	19.5	20	20.9	22	22.8	22.1	22.5	22.4	23.2	24.3	23.8	23.7	23.8	23.5	21.8	20.2	26.8	25.3	19	22	23	24.2	24.9	24.5	25.3	25.2	25	24.9	910	1709	Medem 1983: 125
Caiman yacare	UF 121251	Paraguay, Alto Paraguay	F	17.2534	11.2	10.5	10.5	10.6	10.3	9.8	10	10.5	11.3	11	11.8	12.3	12.6	12.9	12.8	13.2	13.5	13.2	12.6	13	11.7	9.9	12.5	14.5	11	10.9	12.2	12.3	12.5	12.4	12.4	12.3	12.7	12.6	506	1010	Medem 1983: 125
Caiman yacare	UF 121268	Paraguay, Pres. Hayes Dept.	M	46.4	30.3	29.4	29.9	29	27.1	27	28.8	30	30.4	32.4	35.3	32.1	31.8	32.7	32.9	33.4	34	33	31.9	31.4	30.6	28.5	37	40	29.8	33	33.3	35.3	36.1	37	36.5	37	37.8	38.5	1343	2459	Medem 1983: 125
Caiman yacare	UF 120684	Paraguay, Alto Paraguay	–	46.8344	29.9	30	29.5	28.5	27	26.9	27.6	29.4	30.6	30.7	31.9	31.6	33.3	32.1	32.4	31.9	33.4	33.5	33.5	32.9	31	29.3	38.4	38.1	28.3	33.1	33.4	33.9	35	35.3	35.2	35.8	35.5	36.4	1286	2360	Medem 1983: 125
Melanosuchus niger	FMNH 218507	Ecuador, Napo Province	–	28.2	19.1	18.9	18.9	18.4	17.6	16.7	17.3	18	19	19.5	20.2	20.6	20.5	20.9	21.2	22.1	22.1	22.2	21.5	20.9	19.8	18.1	21.1	24	18.7	20.2	21	21.6	22.6	22.1	22.2	22.2	22.5	22.5
Melanosuchus niger	UF 66428	–	–	27.5	17.7	17.4	17.3	16.7	16.5	15.1	15.9	16.6	17.1	18.2	19	19.3	19.8	20	20.6	21.1	21.5	21.2	21.4	21	19.4	17.7	22.8	22.2	16.6	18.8	19.6	20.6	20.5	21.1	21.5	20.9	21.1	21.4	760	1650
Melanosuchus niger	UF 72914	–	–	47.3	30.6	30	29.2	29.6	27	27	27	29.5	30.6	31.2	33.1	33.2	32	34.3	34	34.4	34.2	35.1	34.9	34.6	32.5	28.8	36.8	38.6	26.2	28.9	32.7	34.1	34.5	35	35.2	34.3	33.8	33.7	1289	2590	Herron 1991
Melanosuchus niger	USNM 257786	Peru, Madre De Dios, Manu National Park	M	29	21.6	21.2	20.9	20.2	19.8	18.6	19.7	21.1	22.2	22.2	22.2	23.6	23.8	23.6	23.9	25	24.7	24.6	25.3	24.2	24.8	22	24.8	27.5	20	22	24.2	25	25.5	25.5	25.5	25.2	25.3	25.4	920	1860
Paleosuchus palpebrosus	AMNH 78976	Colombia, Amazonas, Cano Negro	F	21.7	14.1	13.5	13.8	13.3	12.8	11.8	12.6	12.9	13.2	14	13.8	14.2	14.6	14.5	14.5	14.9	15.3	15	14.9	15.2	14	12.9	14.9	15.7	12.9	14.1	15.7	17.1	17.8	18	18.3	18.5	19	19
Paleosuchus palpebrosus	AMNH 97328	Bolivia, Beni, Rio Itenez, between Puerto Capitan Vasquez and Santa Fe	M	27.5	20.5	19.7	18.8	19.7	18.8	18.3	17.5	18	17.7	19.5	19.6	20	20	20.2	19.8	20.1	20.3	20.5	19.7	19.8	20.3	16.7	21.8	21.1	19.2	21	23.3	24.4	25	25.5	25.4	25	25.2	25
Paleosuchus palpebrosus	FMNH 42703	Colombia, Villavicencio	M	16.5989	10.8	11	10.6	10.2	10.7	10.1	10	9.6	9.9	10.7	11	11.2	11.3	11.3	11.5	11.5	11.8	11.7	12	11.5	11.2	10.8	12.5	12.5	10	11	13	13.7	14.1	14.3	14.3	14.2	14	14.2
Paleosuchus palpebrosus	UF 62509	Surinam, no other data	–	13.3	8.6	8.2	7.9	7.6	7.5	7.2	7.5	7.3	7.4	8	8	8.3	8.6	8.4	8.6	8.8	8.7	9	9	8.9	8.4	8.1	8.9	9.3	8	8.5	9.4	10.1	10.3	10.4	10.6	10.8	10.7	10.7
Paleosuchus palpebrosus	UF 75020	Guyana, no other data	–	12.8722	9.2	8.8	8.5	8	8.1	7.5	7.7	7.8	7.8	8.4	8.7	8.8	8.8	9	9	9.1	9.3	9.1	9.4	8.8	8.7	8	8.9	9.2	7.7	9.2	9.7	10.4	10.6	10.7	10.8	11	11.1	11	355	705
Paleosuchus palpebrosus	UF 75023	Surinam, no other data	–	24.544	17.1	16.5	16.2	15.3	14.7	14.5	15	13.4	15.1	15.5	15.6	16	15.6	15.9	15.7	15.5	17.1	17.2	18.2	17	17.1	15.3	19.1	17.6	15.7	18.1	19.7	21	21.1	20.6	21.1	21.6	22	21.7
Paleosuchus palpebrosus	UF 87980	Guyana, no other data	–	14.4	9.2	9.3	8.9	8.5	8.3	8	8.7	8	8.9	8.8	9.2	9.7	9.5	9.5	9.6	9.7	9.9	9.9	9.9	9.5	8.9	8.2	10.3	9.7	9	10.1	11	11.6	11.6	11.7	11.9	11.9	11.9	12.1	380	681
Paleosuchus trigonatus	UF 56449	Surinam, Tepoe	–	20.0641	13.7023	13.8654	13.5392	13.213	13.0498	12.3158	12.3158	12.3158	13.0498	13.947	13.7839	14.0286	14.2733	14.6811	14.6811	14.6811	15.0889	14.7626	15.3336	14.9257	14.6811	13.1314	15.7414	14.7	13.6	15.2	15.5	17.2	17.5	17.4	17.9	18.3	17.862	17.862
Paleosuchus trigonatus	USNM 213705	–	F	24.6	16.8	17	16.6	16.2	16	15.1	15.1	15.1	16	17.1	16.9	17.2	17.5	18	18	18	18.5	18.1	18.8	18.3	18	16.1	19.3	20.2	16.6	17.6	18.7	20.6	21.3	22.1	21.7	21.8	21.9	21.9	656	1150	Lemaire et al. 2018
Crocodylus acutus	AMNH 7168	–	–	49.1	31.3	32.9	33.2	34	31.5	30.3	29.6	31.9	32.8	34.3	33.3	33.6	34.1	34.8	35.3	34.6	34.9	35.4	35.1	32.9	31.8	30.1	42.8	38.8	28.4	32.9	34.9	37.7	37.6	38.7	39.5	39.2	38.9	40.5
Crocodylus acutus	UF 54201	USA, Florida, Dade Co.	–	58.5	37.1	37.2	38.9	39.2	37.5	35.4	34.4	36.4	36.3	37.4	39.5	38.9	39	39.9	39.6	39.9	40.2	40.8	41.2	39.6	39.3	35.5	45.8	43.4	34.6	37	39.9123	42.1067	43.7007	44.5701	45.0049	44.7358	44.9635	45.1291
Crocodylus acutus	UF 54208	Haiti, Dept. du Sud	–	24.5	14.9	15.1	15.5	15.3	14.5	14.5	14.4	15	14.9	15.9	16.2	15.8	16.4	16.5	17.2	17.4	17.6	17.7	17.8	17.5	16.9	16	17.2	19.2	15.1	17.2	18	18.1	18.5	19	19.1	19.1	19.3	19.3
Crocodylus acutus	UF 56428	USA, Florida, Dade Co., ENP	F	51.1	33	32.1	33.4	32.6	31.8	29.8	30.5	31.4	33.1	35.1	36.2	36.2	36.2	37	36.5	37.3	37.3	37.3	39.1	37.3	35.9	31.3	41.9	41.2	32.4	35	36	38.4	39	39.8	39.7	39.8	39.7	39.5
Crocodylus acutus	UF 56580	USA, Florida, Dade Co., Turkey Pt.	M	69.3	45.6	45.1	46.7	48.2	46.9	42.3	40.7	43.1	43.1	44	46.4	45.8	44.8	46.5	47.3	48.6	50.9	51	50	48.4	46.3	43	54.4	51.4	40.5	44.1	47.6	49.4	53	55.2	55.7	55.3	55.8	55.2	1962	3770	Platt et al. 2011
Crocodylus acutus	UF 63930	USA, Florida, Monroe Co., Lake Surprise	F	46.4665	30.1666	30.1	32	31	31.1	27.8	27.7	28.7	29.3	30.7	31.1	31.1	31.5	32.1	32.2	32.7	33.4	34.8	33.4	33.9	32.1	30	37	36.1	28.5	32.4	33.5	35.2	36.4	36.6	37.5	38.3	38.5	37.7	1400	2660
Crocodylus acutus	UF 66034	USA, Florida, US Hwy 1 at Dade/Monroe County line	–	35.8169	23.2528	23.397	23.9216	24.0528	23.056	21.9675	21.7577	22.6888	23.1741	24.0659	24.6954	24.6954	24.8003	25.3511	25.3905	25.9282	26.3216	26.5577	26.4528	25.6528	24.7347	22.9773	24.7	26.6	24	25.1	27.3	26.6758	27.6856	28.2364	28.5118	28.3413	28.4856	28.5905
Crocodylus acutus	UF 150402	USA, Florida, Monroe Co., Key Largo	–	25.3	16.4	16.2	16.8	17	16	15.4	15.1	16.1	16.5	17.1	17.3	17.2	17.4	17.6	17.6	18.6	18.7	18.9	18.6	18.5	18.3	16.4	18	18.5	15.8	17.9	18.8	20	20.3	20.7	20.8	20.4	20.6	20.5
Crocodylus acutus (Natasha)	USNM 247943	Panama, Barro Colorado Island, Barbour Point	F	53.8	36.1	37	36.8	36.3	35.1	35.2	35.6	35.5	36.3	37.1	38.9	39.7	40.2	40.9	39.7	41.2	41.3	42.2	41.1	41	39.4	38.4	44.4	43.9	32.6	37.3	37.5	39.8	42.7	41.9	42.6	42.3	42.9	43	1611	3100	Platt et al. 2011
Crocodylus johnstoni	NTM JA076	–	–	27.31	19.74	19.89	19.4	19.8	18.7	17.94	17.78	18.3	18.84	18.79	18.68	17.93	18.65	18.97	19.28	19.61	19.53	19.39	19.99	20.26	19.8	18.86	20.6	20.8	18.36	20.1	20.78	21.91	22.19	22.0902	22.2545	22.0776	22.3197	22.4454
Crocodylus johnstoni	NTM R25705	–	–	46.26	31.17	30.83	29.55	30.45	28.54	26.7	26.74	27.26	28.19	27.63	27.74	28.66	27.96	29.13	29.22	28.98	29.65	29.83	29.57	28.26	27.41	26.14	34	31.1	27.19	31.21	32.54	34.2	34.4	33.5919	33.8418	33.5728	33.9409	34.132
Crocodylus johnstoni	QM J58446	Australia, Queensland: Cooper Creek, ~6 km south of Windorah	–	33.54	22.57	22.34	22.35	22.45	21.82	20.75	20.51	21.98	21.93	22.45	21.7	21.78	22.76	22.89	22.69	23.16	23.77	24.56	24.45	24.28	24.01	23.15	27.7	26.1	19.95	23.47	25.47	26.66	27.42	26.4353	26.6319	26.4202	26.7099	26.8603
Crocodylus johnstoni	QM J60590	Australia, Queensland: Amber Station, pool 1	F	25.16	17.19	16.84	16.49	16.51	16.51	14.51	15.5	16.21	16.64	16.58	16.92	16.87	17.65	17.18	17.68	18.34	17.86	18.43	18.85	18.6	18.34	17.95	21	20	16.3	18.03	19.01	19.76	20.73	20.0557	20.2049	20.0443	20.264	20.3781
Crocodylus moreletii	UF 54813	–	–	41.7	27.2	26.5	26.2	27.2	25.2	23.8	23.9	25.4	26.3	28.1	26.2	27.1	28.5	28.4	28.7	30.1	31.1	30.9	29.3	29.1	28.2	24.6	32.4	30	25.2114	30.3	30.6	32.5	32.1	31.9618	32.1995	31.9436	32.2938	32.4757
Crocodylus moreletii	UF 99071	–	–	28.924	18.8529	18.7221	19.0274	18.9014	17.8739	17.336	17.3554	18.4846	18.9208	19.9143	20.3263	20.3	20.9	21.6	21.9	22.3	22.1	21.5	21.8	21.1	20.1	17.8	20.9	21.9	18.4	21.1	21.3	22.4	22.7	23.1	23.8	23.8	23.3	23.6
Crocodylus moreletii	USNM 71954	Guatemala, Peten	–	27.3662	17.8375	17.7137	18.0026	17.8834	16.1	15.1	16.3	16.6	16.6	18.5	18.5	19.2	19.5	19.8	19.9927	21.2	21.3	21.9	20.2	20.1	19.2	17.6	21.8	20.5	17.3	20	20	20.8	21.9	22.4	22.7	23	22.9	23.1
Crocodylus niloticus	UF 54812	–	M	43.4	30.3	30.3	30.5	31	29.1	28.8	27.6	30.7	31	31.5	30.5	31.1	31	32.1	31.3	31.5	32.5	34.1	34.1	34	32.7	29.1	40.4	35.5	29.5	32.6	32.5	35.7	35.9	36.1	36.1	36.9	37	36.6
Crocodylus palustris	FMNH 51691	NA (captive from India)	–	36.2	25	26	24.5	24.2	23	22.4	20.8	23.7	24.6	27.8	28.1	28.1	27.9	27.9	29	29.1	28.7	27.1	26.5	26.1	25.1	23.4	32.6	30.2	25	28.7	29.7	30.6	32	31.7	32.2	31.5	32.1	32.7
Crocodylus porosus	FMNH 22026	India	–	61.4	41	38.8	39.5	37.6	34.2	35.9	36.4	39.9	41.2	44.7	46.1	46.1	49.6	49.2	49.2	49.2	48.7	48	49.9	47.1	45.2	37.2	51.1	48	38.2	43	45.4	48.2	49.1	49	49.2	49.5	50.2	49.3
Crocodylus porosus	NTM R16036	Australia, Northern Territory, Mary River	M	76.03	54.29	53.79	54.08	50.64	53.76	51.57	53.17	55.76	53.7	61.14	62.22	63.6	63.36	66.05	64.95	65.86	71.44	71.28	71.87	67.47	67.24	58.15	76.8	84.1	46.85	58.1	58.87	60.7	65.1	67.2785	67.5624	67.4678	68.1775	68.2721	2400	5130	SVL based on "Sweetheart" (NTM R24821) with the same TL
Crocodylus porosus	USNM 61206	Indonesia, Celebes	–	59.1	35.7	36.1	36.7	36.3	34.5	32.5	33.4	36	37.6	38.9	40	40.5	41.6	40.9	43.6	44.2	45.1	46.1	45.8	44.9	43	37.6	49.7	46.2	36	40.4	42.7	44.3	45.1	46.7	46.3	45.9	46.7	47
Crocodylus porosus	USNM 66732	Indonesia, Java, western part	–	63	39.6	37.6	40.3	39.4	36.1	34.1	36.7	40	41.8	44.8	45.5	46.4	48.7	49.3	48.8	50.2	51.4	51	52.9	50.3	46.6	46.6	55.5	46.3	41.3	42.5	43.3	45.3	46.5	46.5	47.3	47.2	47.2	48
Crocodylus rhombifer	AMNH 57773	Cuba	–	37.1	24.1	24.4	24.8	24	22.7	21.9	23.2	23.4	23.5	24	25	24.3	25.8	25.2	25.4	26.5	27.1	26.7	27.4	26.5	25.4	23.3	34.0349	29.6809	22.5	25.6	26	27.3	28.1	30.1	30.4	30	29.9	29.6
Crocodylus rhombifer	AMNH 77595	–	–	30.7	20.4	19.3	19.1	18.8	17.6	17.5	18.5	18.6	18.4	19.7	21.4	18.7	18.3	18.9	19.1	20	20.7	21.4	21	21.2	20.3	20	28.2	25.4	18.64	20.93	21.53	23.17	23.6	23.97	24.4	22.7	23.5	24.8
Crocodylus rhombifer	FMNH 34677	Cuba	–	29.9	19.7	19.8	19.6	19.3	18.5	19	18.8	19.5	19.1	20	19.5	19.9	21.3	21	21.4	22.6	21	22.1	22.1	22.1	21	20.8	27.3	23	20.9	21.1	22.7	23.4	25	25.3	25.2	24.5	25.6	25.8
Crocodylus rhombifer	UF 45189	Cuba, Isle of Pines	M	41.7	28	27.4	27.7	26.5	27.2	25.2	26.7	27.7	27.3	28.4	27	27.5	28	27.8	28.2	30.6	30.8	30.7	30.1	30.1	29.6	27.4	39.4	36.4	27.4	30.6	38.3122	40.0514	41.1929	41.8528	42.2664	42.1709	42.5681	42.7036
Osteolaemus tetraspis	AMNH 69057	–	–	26.8	16.5	15.6	15.4	15	14	13.6	13.2	15.1	15.9	15.1	16.8	16.9	17.4	17.7	18.1	19	18.5	18.7	18.3	18.4	17	19.4	21.4	18.5	16	18.6	20.4	21.3	21.6	22.2	22.2	22.9	22.7	22.6533
Osteolaemus tetraspis	UF 33749	Africa	–	25.4	16.1	15.9	15.9	15.2	15.1	13.7	14.9	15.2	15.5	15.9	16.9	15.8	16.1	16.4	16.7	16.7	17.1	17.1	17.4	16.3	17.4	16.8	19.6	20.2	15.8	17.5	18.5	18.6	20.6	20.8	21	21.1	20.9	21.7
Osteolaemus tetraspis	UF 99068	West Africa, no other data	–	33.8	19.8	20.5	21.0651	20.1377	20.0052	18.1504	19.7402	19.1	20.5352	21.0651	22.3899	20.9326	21.3301	21.7275	22	22.3	22.3	22.4	23.0524	21.595	23.0524	22.2575	25.967	25.1	21.8	22.4	25.6	26.3	27.9	28	28.5	28.6	27.6893	28.7492
Gavialis gangeticus	AMNH 88316	–	M	35.7	25.4	24.4	24.5	24.6	24.4	24.3	24.2	24.9	25	26.9	26.1	26.6	26.6	26.6	27.5	27.8	28.1	28.2	27.5	26	25.5	23.8	28.3	27.9	20.9	25.2	26.7	27.4	27.4	27.7	29	29.4	29.1	29.1
Gavialis gangeticus	AMNH 110145	–	–	54.0564	38.5	37.6	37.6	39.1	38.6	33.9	35.5	36.3	37.5	40.2	42	43	43.1	44.5	44.1	44.8	43.2	42.6	42.5	39.8	36.6	34.3	41.7	42.5	33.2	37.5	39.2	40.9	41.9	43.3	43.8	44.2	45	45.4
Gavialis gangeticus	FMNH 98864	–	–	19.8	15.7	15.2	15.4	15.2	15	14.3	13.9	14.8	14.8	14.6	16.2	16.6	16.5	17.1	17.1	17.2	17.3	17.5	17.4	17.1	16.5	16	16.6	18.9	15.2	15	16.2	16.5	16.9	17.9	18.2	18.2	18.7	18.7
Gavialis gangeticus	UF 70592	–	M	21.7	14.6	15.6	14.8	15.4	14.8	13.7	13.4	14.3	14.5	14.8	15.7	15.9	16.1	16.4	17	17.1	16.7	16.5	16.4	15.6	15.1	14.7	17	16.7	12.6	14.3	15.2	15.3	16	16.2	16.9	16.7	16.7	17	780	1360
Gavialis gangeticus	UF 118998	India, Lucknow, Kukrail Crocodile Center	F	60.6415	43	43.5	42.1	42.8673	40.7	38.9	38.9	42.4	42.8	43.7	45.7	47	47.6	48.5	48.1	47	46	45.7	46.1	43.9	43.7	39.8	45.9	47.5	35.8	42.4	45.1	48.3	49.7	49.4	51.1	52.4	52.9	52.8	1770	3250
Gavialis gangeticus	USNM 576261	–	M	56.2	37.7	38.7	37.8	39.1	37.3	34.3	35.3	36.9	39.2	40.4	40.7	41.8	43.4	43.2	43.2	42.8	42.7	41.2	42.3	41.3	40.5	37.2	43.8	46.9	33.2	39.5	41.9	43.4	44.8	45.8	46.6	46.3	47.5	48.7
Gavialis gangeticus	YPM 10514	India	–	41.2948	28.9126	31.03	30.19	29.31	28.32	27.27	27.11	27.6	30.34	31	31.41	31.76	32.84	32.09	32.59	33.05	31.82	31.33	31.5	30.01	29.69	27.64	30.6	31	24.27	29.11	31.32	31.93	32.89	33.3083	34.2679	34.2369	34.6703	35.1346
Tomistoma schlegelii	AMNH 113078	–	M	43.5521	28.8	30.5	30.3	29.3	29.2	28.5	29.5	30.5	30.6	30.5	30.7	31.7	32.2	32.4	32.2	32.9	33.9	35.6	34.3	33.1	31.7	28.9	35.1	34.9	27.4	29.8	32.6	33.9	36.1	35.8	37.1	37	37.6	38
Tomistoma schlegelii	FMNH 206755	–	–	49.9	33.1	33.1	33.9	32.9	33.7	32.1	30.6	32.3	35	35.8	37.7	37.8	37.9	38.7	39.7	41.2	41.6	41.5	41.7	40.3	40	36.1	42.9	42.7	33	36.5	37.8	39.3	40.9	42.4	43.2	43.5	44.8	45.7
Tomistoma schlegelii	MCZ 12459	Indonesia, Borneo, Sarawak River	–	56.4	37.3	37.5	36.8	36.1	34.8	34.6	34.3	35.1	32.9	34.3	35	35.3	37	37	37.5	37.5	38.5	39	38	38.7	38.6	35.6	44.3	42.8	31.9	37.4	38.6	39.8	42.7	42.8	42.6	43.5	44.3	41.9
Tomistoma schlegelii	UF 54210	–	M	40	27.1	26.9	27.1	27.4	24.9	24.5	25.5	26.2	27.6	28.4	29.2	27.9	28.2	28.7	29.3	29.1	31.1	30.2	29.1	28.3	27.2	25.6	32	31.4	24.5	28.6	30.1	31.3	32.4	32.6	32.6	33.3	34.1031	33.772
Tomistoma schlegelii	UF 84888	–	F	46.8	36.2	36.6	34.8	34.3	35	32.2	32.2	32.1	35.5	35.4	36.5	36.6	38	38.6	37.9	38	39	39.4	39.9	38.8	37.8	36.2	40	38.7	33.4	34.4	35.7	38.4	42	42.7	42.6	43.9	44.8	45	1556	3003.6
Tomistoma schlegelii	UF 107493	–	M	58.2	38	37.5	37.8	36.9	36.4	35	36.2	36.1	34	39.4	36.2	36.7	36.9	38.4	38.1	40.1	41	40	40.1	38.9	39.8	37.3	44.6751	43.6214	38.3	38.6	39.4	42.4	43.9	45.6	46.6	47.1	47.4	48.5	1610	3230
Tomistoma schlegelii	USNM 52972	Indonesia, Borneo, Samarinda	M	47.8	35.6	36	35.4	34.8	34.4	34.2	32.2	33.4	33.6	33	32.4	32.9	34.3	35	35.4	37.3	36.7	37	37.3	37.1	37.1	32.5	39.7	42	30.8	35.2	36.6	39.2	40.7	40.908	41.0679	41.8675	42.8271	42.4113	1575	3100	SVL based on the average proportion of SVL and TL in UF 84888 and UF 107493

## Sheet: Table S2
Table S2 Extinct crocodyliforms used for the absolute and maximum size estimations. Yellow, pink, and red cells are estimates, partially closed sutures, and fully closured sutures, respectively. C, cervical; Ca, caudal; D, dorsal; Sa, sacral. Missing centrum lengths were estimated by averaging values of preceding and following vertebrae. For the missing C2 centrum length, an average ratio of C2–C…
Taxon	Specimen #	Locality	C2	C3	C4	C5	C6	C7	C8	C9	D1	D2	D3	D4	D5	D6	D7	D8	D9	D10	D11	D12	D13	D14	D15	Sa1	Sa2	Ca1	Ca2	Ca3
Toyotamaphimeia machikanensis	MOU F00001	Upper Osaka Group, Osaka (Middle Pleistocene)	113	70.1	69.7	78.1	69.4	70	69.7	67	72.6	71.8	76.7	81.3	79	82.5	84.6	87.4	86.7	95	92.5	88.3	83.8	82.4	74.3
Penghusuchus pani	NMNS 005645	Yuwentao Formation, Penghu Island (Miocene)	62.53	48.9	51.5	50.8	49.9	51	46.3	49.6	54.2	55.8	55.6	56.4	56.9	56.7	58.5	62.1	63.9	63.5	64.3	63.9	62.8	60.7	55
An indeterminate gavialine	MZKB F1280	Irrawaddy Formation (late Middle Miocene–Early Pleistocene)																		90
"Crocodylus" affinis	YPM 258	Bridger Formation, Wyoming (early to middle Eocene)	65.9	42.6	44.9	43.4	46.5	47	46.5	47.1	44.6	49.6	48.8	47.5	47.7	46.4	48.4	48.3	51.3	53.3	52.9	52.8	50.3	46.8	43.6	53.4	53.1	43.2
"Crocodylus" grinnelli	YPM 1344	Bridger Formation, Wyoming (early to middle Eocene)	40.4	25.5	23.4	23.2	23.3	24	23.1	22.9	22.5	24.3	24.2	24.8	25.1	27.1	24.9	26.1	27	26.6	27.4	27.8	27.7	26.95	26.2	35.6	32.4	25.8	28	29.7
Boverisuchus vorax	USNM 12957	Bridger Formation, Wyoming (early to middle Eocene)	39	26.2	23.2	22.9	22.6	22.3	21.4	21.9	21	24.5	26.3	28.5	30.4	30.1	31.4	30.6	31.7	30.3	29.8	28.9	29	30	27.2	44.6	38.4	27.2
Boverisuchus vorax	AMNH 29993	Bridger Formation, Wyoming (early to middle Eocene)	36.8	24.1	23.7	23.1	24.8	23.95	23.1	20.9	22.3	23.6	27.3	26.2	26	26.9	29	28.2	29.2	29.9	31.5	28.7	29.3	29.5	25.9	36	36.2		31.9
Borealosuchus wilsoni	USNM 12990	Bridger Formation, Wyoming (early to middle Eocene)	53.5967	35.1	35.3	35.2	34.2	36	35.5	37.4	36.8	38.6	39.5	40.4	41.3	43	43.7	44	44	42.5	43.5	41.6	40.2	38	36.6	48.9	40.7	34.9
Deinosuchus riograndensis	AMNH 3073	Aguja Formation, Texas (Campanian)											99.4
Pachycheilosuchus trinquei	USNM 427794	Glen Rose Formation, Texas (Albian)																								15.8	16.5

## Sheet: Table S3
Table S3 Vertebral counts in extinct crocodyliform species. Literatures are cited in the main text.
Taxon	Cervical vertebrae	Dorsal vertebrae	Sacral vertebrae	Caudal vertebrae	Literature
Paralligatoridae
Shamosuchus djadochtaensis	8				Pol et al. 2009
Rugosuchus nonganensis			2	27	Wu et al. 2001
Bernissartiidae
Bernissartia fegesii	9	>14	2		Norell and Clark 1990
Goniopholididae
Sunosuchus junggarensis	?8				Wu et al. 1996
Siamosuchus phuphokensis	9				Lauprasert et al. 2007
Goniopholis aff. G. lucasii	9	12	2	35	Erickson 2016
Goniopholis sp.	9	15	2		GMNH-PV0000229
Anteophthalmosuchus hooleyi	7	15	2	23	Martin et al. 2016
Susisuchidae
Susisuchus anatoceps	8	14			Salisbury et al. 2003; Figueiredo et al. 2011
Isisfordia duncani	9	15	2		Salisbury et al. 2006
Tethysuchia
Terminonaris robusta	9	>13	2		Wu et al. 2001
Dyrosaurus maghribensis	9	15	2		Jouve et al. 2006
Congosaurus bequaerti	9				Jouve and Schwarz 2004
Hyposaurus rogersii	9	?13			Troxell 1925b; Schwarz et al. 2006
cf. Hyposaurus	9	?14			Storrs 1986; Schwarz et al. 2006
cf. Rhabdognathus	9	16	2		Langston 1995; Schwarz et al. 2006
Atoposauridae
Alligatorellus bavaricus	7	15	3		Wellnhofer 1971; Tennant et al. 2016
Alligatorellus beaumonti	7	17	2		Wellnhofer 1971; Tennant et al. 2016
Alligatorium franconicum	7	15	2		Wellnhofer 1971; Tennant et al. 2016
Alligatorium meyeri	7	17			Wellnhofer 1971; Tennant et al. 2016
Atoposaurus jourdani	6	17	2		Wellnhofer 1971; Tennant et al. 2016
Atoposaurus oberndorferi	7	16	2		Wellnhofer 1971; Tennant et al. 2016
Montsecosuchus depereti	7	15	3		Buscalioni and Sanz 1990
?Atoposauridae
Karatausuchus sharovi	8	17	2	46	Storrs and Efimov 2000
Brillanceausuchus babouriensis	7	19			Michard et al. 1990; Tennant et al. 2016
Notosuchia
Araripesuchus tsangatsangana	8				Turner 2006
Anatosuchus minor	8	?16	2		Sereno and Larsson 2009
Simosuchus clarki	8	15	2	<20	Georgi and Krause 2010
Pakasuchus kapilimai	>9				O'Connor et al. 2010
Notosuchus terrestris	10	19	3		Pol 2005; Fiorelli and Calvo 2008
Mariliasuchus amarali			3		Nobre and Carvalho 2013
Yacarerani boliviensis	>8				Leardi et al. 2015
Caipirasuchus mineirus	?8	14	3		Martinelli et al. 2018
Baurusuchus albertoi	8	16	3	?36	Nascimento and Zaher 2010
Protosuchia
Hsisosuchus chowi	9	15	2		Peng and Shu 2005
Shantungosuchus chuhsienensis	9	15	2		Wu et al. 1994
Sichuanosuchus huidongensis	9	14			Peng 1996
Zaraasuchus shepardi	>8				Pol and Norell 2004
Gobiosuchus kielanae	9				Osmólska et al. 1997
Edentosuchus tienshanensis	9				Li et al. 1985
Protosuchus richardsoni	9	15	2	34	Colbert and Mook 1951
